# Supplementary material for: Klippel–Trenaunay and Sturge–Weber Overlap Syndrome with KRAS and GNAQ mutations
Source: Ann Clin Transl Neurol. 2020 Jul 2;7(7):1258–64. doi: 10.1002/acn3.51106 (PMC7359123; doi:10.1002/acn3.51106)
Supplement: Supplementary file 1 — Table S1. The panel of 524 cancer susceptibility genes including 93 hereditary cancer susceptibility genes targeted in next generation sequencing (NGS) analysis in present study. [file ACN3-7-1258-s001.xlsx]

## Sheet: Sheet1
Cancer genes census
ABL1	CD79A	ERCC3	H3F3B	KRAS	NTRK3	RAD51C	SPRED1
ABL2	CD79B	ERCC4	H3F3C	LATS1	NUF2	RAD51D	SPTA1
ACVR1	CDC42	ERCC5	HGF	LATS2	NUP93	RAD52	SRC
ACVR1B	CDC73	ERF	HIST1H1C	LMO1	PAK1	RAD54L	SRSF2
AGO2	CDH1	ERG	HIST1H2BD	LRP1B	PAK3	RAF1	STAG2
AKT1	CDK12	ERRFI1	HIST1H3A	LYN	PAK7	RANBP2	STAT3
AKT2	CDK4	ESR1	HIST1H3B	LZTR1	PALB2	RARA	STAT4
AKT3	CDK6	ETV1	HIST1H3C	MAGI2	PARK2	RASA1	STAT5A
ALK	CDK8	ETV6	HIST1H3D	MALT1	PARP1	RB1	STAT5B
ALOX12B	CDKN1A	EZH1	HIST1H3E	MAP2K1	PAX5	RBM10	STK11
AMER1	CDKN1B	EZH2	HIST1H3F	MAP2K2	PBRM1	RECQL	STK19
ANKRD11	CDKN2A	FAM175A	HIST1H3G	MAP2K4	PDCD1	RECQL4	STK40
APC	CDKN2B	FAM46C	HIST1H3H	MAP3K1	PDCD1LG2	REL	SUFU
AR	CDKN2C	FAM58A	HIST1H3I	MAP3K13	PDGFRA	RET	SUZ12
ARAF	CEBPA	FANCA	HIST1H3J	MAP3K14	PDGFRB	RFWD2	SYK
ARFRP1	CENPA	FANCC	HIST2H3C	MAPK1	PDK1	RHEB	TAF1
ARID1A	CHD2	FANCD2	HIST2H3D	MAPK3	PDPK1	RHOA	TAP1
ARID1B	CHD4	FANCE	HIST3H3	MAPKAP1	PGR	RICTOR	TAP2
ARID2	CHEK1	FANCF	HLA-A	MAX	PHOX2B	RIT1	TBX3
ARID5B	CHEK2	FANCG	HLA-B	MCL1	PIK3C2B	RNF43	TCEB1
ASXL1	CIC	FANCL	HNF1A	MDC1	PIK3C2G	ROS1	TCF3
ASXL2	CREBBP	FAS	HOXB13	MDM2	PIK3C3	RPS6KA4	TCF7L2
ATM	CRKL	FAT1	HRAS	MDM4	PIK3CA	RPS6KB2	TEK
ATR	CRLF2	FBXW7	HSD3B1	MED12	PIK3CB	RPTOR	TERC
ATRX	CSDE1	FGF10	HSP90AA1	MEF2B	PIK3CD	RRAGC	TERT
AURKA	CSF1R	FGF14	ICOSLG	MEN1	PIK3CG	RRAS	TET1
AURKB	CSF3R	FGF19	ID3	MET	PIK3R1	RRAS2	TET2
AXIN1	CTCF	FGF23	IDH1	MGA	PIK3R2	RTEL1	TGFBR1
AXIN2	CTLA4	FGF3	IDH2	MITF	PIK3R3	RUNX1	TGFBR2
AXL	CTNNA1	FGF4	IFNGR1	MLH1	PIM1	RUNX1T1	TMEM127
B2M	CTNNB1	FGF6	IGF1	MPL	PLCG2	RXRA	TMPRSS2
BABAM1	CUL3	FGFR1	IGF1R	MRE11A	PLK2	RYBP	TNFAIP3
BAP1	CXCR4	FGFR2	IGF2	MSH2	PMAIP1	SDHA	TNFRSF14
BARD1	CYLD	FGFR3	IKBKE	MSH3	PMS1	SDHAF2	TOP1
BBC3	CYSLTR2	FGFR4	IKZF1	MSH6	PMS2	SDHB	TOP2A
BCL10	DAXX	FH	IL10	MSI1	PNRC1	SDHC	TP53
BCL2	DCUN1D1	FLCN	IL7R	MSI2	POLD1	SDHD	TP53BP1
BCL2L1	DDR2	FLT1	INHA	MST1	POLE	SESN1	TP63
BCL2L11	DICER1	FLT3	INHBA	MST1R	PPARG	SESN2	TRAF2
BCL2L2	DIS3	FLT4	INPP4A	MTOR	PPM1D	SESN3	TRAF7
BCL6	DNAJB1	FOXA1	INPP4B	MUTYH	PPP2R1A	SETD2	TSC1
BCOR	DNMT1	FOXL2	INPPL1	MYC	PPP4R2	SETD8	TSC2
BCORL1	DNMT3A	FOXO1	INSR	MYCL	PPP6C	SF3B1	TSHR
BIRC3	DNMT3B	FOXP1	IRF2	MYCN	PRDM1	SH2B3	U2AF1
BLM	DOT1L	FRS2	IRF4	MYD88	PRDM14	SH2D1A	UPF1
BMPR1A	DROSHA	FUBP1	IRS1	MYOD1	PREX2	SHOC2	VEGFA
BRAF	DUSP4	FYN	IRS2	NBN	PRKAR1A	SHQ1	VHL
BRCA1	E2F3	GABRA6	JAK1	NCOA3	PRKCI	SLIT2	VTCN1
BRCA2	EED	GATA1	JAK2	NCOR1	PRKD1	SLX4	WHSC1
BRD4	EGFL7	GATA2	JAK3	NEGR1	PRKDC	SMAD2	WHSC1L1
BRIP1	EGFR	GATA3	JUN	NF1	PRSS8	SMAD3	WISP3
BTG1	EIF1AX	GATA4	KAT6A	NF2	PTCH1	SMAD4	WT1
BTK	EIF4A2	GATA6	KDM5A	NFE2L2	PTEN	SMARCA4	WWTR1
C11orf30	EIF4E	GID4	KDM5C	NFKBIA	PTP4A1	SMARCB1	XIAP
CALR	ELF3	GLI1	KDM6A	NKX2-1	PTPN11	SMARCD1	XPO1
CARD11	EP300	GNA11	KDR	NKX3-1	PTPRD	SMO	XRCC2
CARM1	EPAS1	GNA13	KEAP1	NOTCH1	PTPRS	SMYD3	YAP1
CASP8	EPCAM	GNAQ	KEL	NOTCH2	PTPRT	SNCAIP	YES1
CBFB	EPHA3	GNAS	KIT	NOTCH3	QKI	SOCS1	ZBTB2
CBL	EPHA5	GPR124	KLF4	NOTCH4	RAB35	SOS1	ZFHX3
CCND1	EPHA7	GPS2	KLHL6	NPM1	RAC1	SOX10	ZNF217
CCND2	EPHB1	GREM1	KMT2A	NRAS	RAC2	SOX17	ZNF703
CCND3	ERBB2	GRIN2A	KMT2B	NSD1	RAD21	SOX2
CCNE1	ERBB3	GRM3	KMT2C	NTHL1	RAD50	SOX9
CD274	ERBB4	GSK3B	KMT2D	NTRK1	RAD51	SPEN
CD276	ERCC2	H3F3A	KNSTRN	NTRK2	RAD51B	SPOP
